# Supplementary material for: Pilot study: Improving attention bias modification of alcohol cues through concealed gaze-contingent feedback in alcohol dependence
Source: Addict Behav Rep. 2019 Nov 6;10:100231. doi: 10.1016/j.abrep.2019.100231 (PMC6889756; doi:10.1016/j.abrep.2019.100231)
Supplement: Supplementary data 1 [file mmc1.xml]

<?xml version="1.0" encoding="UTF-8" standalone="no"?><data:data><datasets><author>vv247@cam.ac.uk</author><type>0</type><dataset><value>1</value><reason>The authors do not have permission to share data</reason><comments/></dataset></datasets></data:data>
